# Supplementary material for: Removal of Paracetamol from Aqueous Solutions by Photocatalytic Ozonation over TiO2-MexOy Thin Films
Source: Nanomaterials (Basel). 2022 Feb 11;12(4):613. doi: 10.3390/nano12040613 (PMC8875729; doi:10.3390/nano12040613)
Supplement: Supplementary file 1 [file nanomaterials-12-00613-s001.zip]

Archive with 1 entries (1 files):
- nanomaterials-1560401-supplementary.pdf
